# Supplementary material for: Gelatin Nanoparticles for Complexation and Enhanced Cellular Delivery of mRNA
Source: Nanomaterials (Basel). 2022 Sep 29;12(19):3423. doi: 10.3390/nano12193423 (PMC9565693; doi:10.3390/nano12193423)
Supplement: Supplementary file 1 [file nanomaterials-12-03423-s001.zip]

Archive with 1 entries (1 files):
- nanomaterials-1918675-supplementary-done.pdf
